# Supplementary material for: Activation of NLRP3 Inflammasome by Virus-Like Particles of Human Polyomaviruses in Macrophages
Source: Front Immunol. 2022 Mar 9;13:831815. doi: 10.3389/fimmu.2022.831815 (PMC8959312; doi:10.3389/fimmu.2022.831815)
Supplement: Supplementary file 1 [file Table_1.xlsx]

## Sheet: KIPyV VLPs vs Ctrl
S1Table. Bulk-like scRNAseq data differential gene expression analysis results. KIPyV VLPs vs Control.
*A pseudo-value of 1 count is added to the means before the fold-changes. This prevents infinite fold-change values due to division by zero and buffers against high fold-changes caused by low expression values.
	p (Mann Whitney U test)	FDR	Mean(Control)	Mean(KIPyV VLPs)	Fold-change (FC)*	log2(FC)
CXCL8	0	0	5.49634	78.5462	12.2448	3.61409
CCL3L1	0	0	5.18507	65.8978	10.816	3.4351
CCL3	0	0	4.614	54.557	9.89617	3.30687
SOD2	0	0	0.906254	9.25714	5.38079	2.42782
CCL20	0	0	3.73256	21.13	4.67612	2.22531
CCL4	0	0	0.188354	4.06076	4.25863	2.09039
CCL4L2	0	0	0.319322	4.04051	3.82053	1.93377
IL1B	0	0	40.7859	145.271	3.50049	1.80756
CXCL3	0	0	0.349002	3.63087	3.43281	1.77939
SERPINE2	0	0	0.288627	2.42525	2.65806	1.41038
CXCL1	0	0	0.169094	2.02891	2.59082	1.37341
NFKBIA	0	0	1.26919	4.27708	2.32553	1.21756
IER3	0	0	1.08777	3.84922	2.32267	1.21579
EBI3	0	0	0.266498	1.92287	2.30783	1.20654
MT2A	0	0	1.204	3.86046	2.20529	1.14097
RGS16	0	0	3.34123	8.13167	2.10347	1.07277
IGFBP3	0	0	2.21928	5.71118	2.08469	1.05983
TNF	0	0	0.123533	1.2043	1.96194	0.972279
CXCL2	2.2e-294	5.6e-292	0.088552	1.05649	1.8892	0.917773
KYNU	4.2e-279	1.1e-276	0.262053	1.3578	1.86823	0.901671
AC243829.4	0	0	0.142892	1.13207	1.8655	0.899563
MMP8	1.2e-238	2.5e-236	1.68767	3.93151	1.83486	0.875672
CCL5	0	0	5.40807	10.7073	1.82696	0.869449
SAT1	3.7e-203	6.7e-201	1.58854	3.51733	1.74512	0.80333
NAMPT	6.8e-173	1e-170	0.631369	1.83578	1.73828	0.797663
MMP1	0	0	5.77811	10.731	1.73072	0.791371
CD44	9.5e-179	1.5e-176	1.23313	2.70754	1.66025	0.731398
PPIF	5.8e-170	8.7e-168	0.838701	2.04835	1.65788	0.72934
P3H2	4.5e-185	7.3e-183	0.40326	1.3245	1.6565	0.728137
PRDX1	4.6e-203	8.2e-201	2.61312	4.95709	1.64874	0.721362
STC1	1.4e-176	2.1e-174	1.41537	2.93214	1.62796	0.703068
FTH1	0	0	264.928	420.773	1.58604	0.665434
CD82	1.2e-155	1.6e-153	0.490438	1.34141	1.57096	0.651643
S100A11	0	0	27.477	43.688	1.56927	0.650091
BCL2A1	4.9e-117	4.3e-115	1.11744	2.28845	1.55303	0.63509
SQSTM1	6e-124	5.7e-122	1.2997	2.55579	1.5462	0.628724
UBC	4.6e-204	8.4e-202	4.22631	7.01596	1.53377	0.617082
MFSD2A	2.7e-120	2.5e-118	1.97625	3.54706	1.52778	0.61144
BEST1	4e-270	9.1e-268	5.99118	9.66557	1.52557	0.609353
MSC	3.2e-130	3.2e-128	0.43806	1.19384	1.52555	0.609334
GNG11	5.9e-119	5.3e-117	1.46419	2.75144	1.52238	0.60633
SLC39A14	9.9e-119	8.8e-117	0.675799	1.54868	1.52088	0.604903
MT-ATP6	0	0	50.184	76.7477	1.51899	0.603107
ITM2C	1.9e-154	2.6e-152	1.60609	0.720493	0.660181	-0.59907
TREM2	1.2e-180	1.9e-178	2.27418	1.15713	0.658831	-0.60202
PPFIBP1	2e-201	3.5e-199	4.56195	2.61372	0.649722	-0.62211
SLC38A1	9.8e-226	1.9e-223	1.39086	0.542771	0.645278	-0.63201
ASPH	4e-233	8.4e-231	4.6175	2.52367	0.627267	-0.67285
S100A6	0	0	59.2327	36.5232	0.622971	-0.68276
TMSB4X	0	0	100.173	59.8035	0.600984	-0.7346
ARHGAP18	0	0	3.12571	1.42082	0.586765	-0.76914
TMEM158	0	0	5.70161	2.77136	0.562754	-0.82942
SPP1	3e-267	6.8e-265	77.7758	40.0879	0.52158	-0.93904
AC007098.1	0	0	1.79612	0.374932	0.491729	-1.02406
ALOX5AP	9.8e-276	2.3e-273	2.80245	0.867847	0.491222	-1.02555

## Sheet: MCPyV VLPs vs Ctrl
S1 Table. Bulk-like scRNAseq data differential gene expression analysis results. MCPyV VLPs vs Control.
*A pseudo-value of 1 count is added to the means before the fold-changes. This prevents infinite fold-change values due to division by zero and buffers against high fold-changes caused by low expression values.
	p (Mann Whitney U test)	FDR	Mean(Control)	Mean(MCPyV VLPs)	Fold-change (FC)*	log2(FC)
CCL3L1	0	0	5.18507	77.8184	12.7433	3.67167
CXCL8	0	0	5.49634	73.1151	11.4087	3.51207
CCL3	0	0	4.614	59.3106	10.7429	3.42531
SOD2	0	0	0.906254	10.7569	6.16752	2.62469
CCL4L2	0	0	0.319322	5.32522	4.7943	2.26132
CCL4	0	0	0.188354	4.60436	4.71607	2.23758
CCL20	0	0	3.73256	21.2819	4.70823	2.23518
CXCL3	0	0	0.349002	3.66451	3.45775	1.78983
SERPINE2	0	0	0.288627	2.20479	2.48698	1.3144
NFKBIA	0	0	1.26919	4.52706	2.4357	1.28434
MT2A	0	0	1.204	4.32851	2.41766	1.27361
IL1B	0	0	40.7859	98.7713	2.38768	1.25561
CXCL1	0	0	0.169094	1.77902	2.37707	1.24918
ISG15	0	0	0.30577	1.92772	2.24214	1.16488
EBI3	0	0	0.266498	1.71624	2.14468	1.10076
SAT1	0	0	1.58854	4.37384	2.07601	1.05381
KYNU	0	0	0.262053	1.47009	1.9572	0.968791
RGS16	0	0	3.34123	7.48767	1.95513	0.967264
CSTB	0	0	15.649	30.8345	1.91209	0.935152
CXCL2	0	0	0.088552	1.03022	1.86506	0.899223
IER3	8.7e-267	2.1e-264	1.08777	2.78489	1.81288	0.858284
TNF	2.1e-294	5.5e-292	0.123533	1.03264	1.80915	0.855315
MMP8	2.8e-224	5.3e-222	1.68767	3.84046	1.80098	0.848786
AC243829.4	3.4e-300	9.6e-298	0.142892	1.02253	1.76966	0.823469
S100A11	0	0	27.477	48.0487	1.7224	0.784418
FTH1	0	0	264.928	455.841	1.71791	0.780657
CCL5	0	0	5.40807	9.9396	1.70716	0.771599
BCL2A1	1.2e-193	1.8e-191	1.11744	2.54296	1.67323	0.742636
NAMPT	8.7e-166	1e-163	0.631369	1.65957	1.63027	0.705108
IGFBP3	5.4e-168	6.6e-166	2.21928	4.19832	1.61475	0.691308
MT-ND3	6.2e-282	1.5e-279	6.73729	11.4782	1.61274	0.689515
SRGN	5.6e-155	6.3e-153	0.819464	1.91808	1.60381	0.681507
STC1	4.4e-132	3.9e-130	1.41537	2.86372	1.59964	0.677747
IFI6	1.5e-177	2.1e-175	3.26529	5.80991	1.59659	0.674991
CD44	1.8e-167	2.2e-165	1.23313	2.53522	1.58308	0.662737
CXCL10	3.5e-134	3.1e-132	0.025026	0.605449	1.56625	0.647316
PRDX1	4.3e-173	5.4e-171	2.61312	4.59921	1.54969	0.631978
MMP1	6.8e-211	1.2e-208	5.77811	9.42234	1.53765	0.620724
SLC7A11	1.2e-181	1.6e-179	0.209763	0.852746	1.5315	0.61494
CD99	2.7e-207	4.5e-205	2.83824	1.54296	0.662531	-0.59394
PYROXD2	4.7e-231	9e-229	0.697424	0.124531	0.662492	-0.59402
TLN1	1.4e-249	3e-247	5.80948	3.4988	0.660667	-0.598
CALR	3.4e-217	6.2e-215	3.65249	2.06241	0.658229	-0.60334
PLP2	1.6e-211	2.7e-209	2.72995	1.42691	0.650655	-0.62004
PDGFA	2.4e-192	3.5e-190	2.19652	1.05907	0.64416	-0.63451
SH3KBP1	3.2e-240	6.3e-238	1.49064	0.590289	0.638505	-0.64723
TPM4	9.5e-257	2.2e-254	4.91481	2.76734	0.636933	-0.65079
SLC38A1	1.8e-248	3.8e-246	1.39086	0.50962	0.631412	-0.66335
LIMS1	0	0	9.91138	5.84314	0.627156	-0.6731
MAP3K7CL	3.4e-175	4.4e-173	3.68279	1.89236	0.617658	-0.69512
GNLY	4.6e-112	3.2e-110	2.09958	0.911959	0.616845	-0.69702
TREM2	1.4e-217	2.6e-215	2.27418	0.997066	0.609945	-0.71325
CAMK1	9.6e-269	2.3e-266	2.07029	0.868449	0.608558	-0.71653
FN1	8e-165	9.4e-163	2.73571	1.25363	0.603267	-0.72913
AC007098.1	1e-298	2.7e-296	1.79612	0.679156	0.600531	-0.73569
NRGN	5.2e-245	1.1e-242	5.94121	3.16203	0.599612	-0.7379
IFI30	0	0	9.18302	5.06818	0.595911	-0.74683
ASPH	4.4e-285	1.1e-282	4.6175	2.29331	0.586259	-0.77039
ITM2C	9.5e-264	2.2e-261	1.60609	0.516296	0.581828	-0.78134
ACTB	0	0	27.5534	14.9302	0.557908	-0.8419
HSP90B1	0	0	4.77735	2.19177	0.552462	-0.85605
PPFIBP1	0	0	4.56195	2.06969	0.55191	-0.8575
TMEM158	0	0	5.70161	2.5067	0.523263	-0.93439
ARHGAP18	0	0	3.12571	1.07687	0.503397	-0.99023
ALOX5AP	0	0	2.80245	0.818614	0.478274	-1.06409
SPP1	0	0	77.7758	28.4018	0.373234	-1.42185

## Sheet: MCPyV VLPs vs KIPyV VLPs
S1 Table. Bulk-like scRNAseq data differential gene expression analysis results. MCPyV VLPs vs KIPyV VLPs.
*A pseudo-value of 1 count is added to the means before the fold-changes. This prevents infinite fold-change values due to division by zero and buffers against high fold-changes caused by low expression values.
	p (Mann Whitney U test)	FDR	Mean(KIPyV VLPs)	Mean(MCPyV VLPs)	Fold-change (FC)*	log2(FC)
ISG15	0	0	0.514937	1.92772	1.93257	0.950519
CXCL10	9.8811e-125	2.68531e-122	0.0466699	0.605449	1.53386	0.61717
DOCK7	8.37407e-244	4.77908e-241	0.0750315	0.627651	1.51405	0.598413
IFI6	3.22503e-153	1.08266e-150	3.5289	5.80991	1.50366	0.588475
MT-ND4L	1.8255e-168	6.72137e-166	13.9374	8.38318	0.628167	-0.670781
