# Supplementary material for: Activation of NLRP3 Inflammasome by Virus-Like Particles of Human Polyomaviruses in Macrophages
Source: Front Immunol. 2022 Mar 9;13:831815. doi: 10.3389/fimmu.2022.831815 (PMC8959312; doi:10.3389/fimmu.2022.831815)
Supplement: Supplementary file 2 [file Table_2.xlsx]

## Sheet: Sheet1
S2 Table. GO gene set enrichment analysis results for genes commonly enriched in VLP treated samples.
Query gene list: CCL3L1,CXCL8,CCL3,SOD2,CCL4L2,CCL4,CCL20,CXCL3,SERPINE2,NFKBIA,MT2A,IL1B,CXCL1,EBI3,SAT1,KYNU,RGS16,CXCL2,IER3,TNF,MMP8,AC243829.4,S100A11,FTH1,CCL5,BCL2A1,NAMPT,IGFBP3,STC1,CD44,PRDX1,MMP1
Analysis Type:	PANTHER Overrepresentation Test (Released 20210224)
Annotation Version and Release Date:	PANTHER version 16.0 Released 2020-12-01
Analyzed List:	upload_1 (Homo sapiens)
Reference List:	Homo sapiens (all genes in database)
Test Type:	FISHER
Correction:	FDR
PANTHER GO-Slim Biological Process	Homo sapiens - REFLIST (20595)	upload_1 (34)	upload_1 (expected)	upload_1 (over/under)	upload_1 (fold Enrichment)	upload_1 (raw P-value)	upload_1 (FDR)
neutrophil migration (GO:1990266)	49	9	0.08	+	> 100	2.84e-16	1.24e-13
granulocyte chemotaxis (GO:0071621)	49	9	0.08	+	> 100	2.84e-16	1.03e-13
granulocyte migration (GO:0097530)	55	9	0.09	+	99.12	7.31e-16	2.28e-13
leukocyte chemotaxis (GO:0030595)	58	9	0.1	+	93.99	1.13e-15	3.08e-13
myeloid leukocyte migration (GO:0097529)	61	9	0.1	+	89.37	1.71e-15	4.16e-13
cellular response to tumor necrosis factor (GO:0071356)	41	6	0.07	+	88.64	1.29e-10	1.48e-08
response to tumor necrosis factor (GO:0034612)	42	6	0.07	+	86.53	1.47e-10	1.6e-08
response to interleukin-1 (GO:0070555)	35	5	0.06	+	86.53	5.65e-09	3.52e-07
cell chemotaxis (GO:0060326)	64	9	0.11	+	85.18	2.55e-15	5.57e-13
lymphocyte migration (GO:0072676)	36	5	0.06	+	84.13	6.42e-09	3.89e-07
cellular response to lipopolysaccharide (GO:0071222)	36	5	0.06	+	84.13	6.42e-09	3.79e-07
positive regulation of ERK1 and ERK2 cascade (GO:0070374)	45	6	0.07	+	80.76	2.15e-10	2.13e-08
antimicrobial humoral immune response mediated by antimicrobial peptide (GO:0061844)	30	4	0.05	+	80.76	2.75e-07	1.09e-05
leukocyte migration (GO:0050900)	71	9	0.12	+	76.78	6.05e-15	1.2e-12
regulation of ERK1 and ERK2 cascade (GO:0070372)	48	6	0.08	+	75.72	3.07e-10	2.58e-08
ERK1 and ERK2 cascade (GO:0070371)	48	6	0.08	+	75.72	3.07e-10	2.48e-08
response to lipopolysaccharide (GO:0032496)	40	5	0.07	+	75.72	1.04e-08	5.83e-07
cellular response to biotic stimulus (GO:0071216)	41	5	0.07	+	73.87	1.17e-08	6.37e-07
response to molecule of bacterial origin (GO:0002237)	45	5	0.07	+	67.3	1.8e-08	9.12e-07
cellular response to lipid (GO:0071396)	54	5	0.09	+	56.09	4.2e-08	1.99e-06
antimicrobial humoral response (GO:0019730)	46	4	0.08	+	52.67	1.34e-06	4.51e-05
cytokine-mediated signaling pathway (GO:0019221)	139	12	0.23	+	52.29	7.24e-18	1.58e-14
inflammatory response (GO:0006954)	128	11	0.21	+	52.06	2.18e-16	1.19e-13
cellular response to cytokine stimulus (GO:0071345)	148	12	0.24	+	49.11	1.48e-17	1.61e-14
response to cytokine (GO:0034097)	155	12	0.26	+	46.9	2.49e-17	1.81e-14
response to toxic substance (GO:0009636)	26	2	0.04	+	46.6	0.00097	0.02
response to lipid (GO:0033993)	66	5	0.11	+	45.89	1.08e-07	4.7e-06
positive regulation of GTPase activity (GO:0043547)	102	7	0.17	+	41.57	4.52e-10	3.18e-08
regulation of GTPase activity (GO:0043087)	118	7	0.19	+	35.93	1.19e-09	8.11e-08
positive regulation of MAPK cascade (GO:0043410)	103	6	0.17	+	35.29	2.26e-08	1.12e-06
taxis (GO:0042330)	176	9	0.29	+	30.98	1.33e-11	2.08e-09
chemotaxis (GO:0006935)	176	9	0.29	+	30.98	1.33e-11	1.94e-09
cellular transition metal ion homeostasis (GO:0046916)	40	2	0.07	+	30.29	0.00218	0.0428
extrinsic apoptotic signaling pathway (GO:0097191)	42	2	0.07	+	28.84	0.00239	0.0465
regulation of MAPK cascade (GO:0043408)	133	6	0.22	+	27.33	9.67e-08	4.4e-06
cellular response to oxygen-containing compound (GO:1901701)	146	6	0.24	+	24.89	1.64e-07	6.9e-06
MAPK cascade (GO:0000165)	146	6	0.24	+	24.89	1.64e-07	6.77e-06
positive regulation of hydrolase activity (GO:0051345)	175	7	0.29	+	24.23	1.63e-08	8.68e-07
signal transduction by protein phosphorylation (GO:0023014)	152	6	0.25	+	23.91	2.07e-07	8.35e-06
response to oxygen-containing compound (GO:1901700)	170	6	0.28	+	21.38	3.91e-07	1.47e-05
cell migration (GO:0016477)	263	9	0.43	+	20.73	4.15e-10	3.02e-08
positive regulation of intracellular signal transduction (GO:1902533)	185	6	0.31	+	19.65	6.31e-07	2.3e-05
localization of cell (GO:0051674)	304	9	0.5	+	17.93	1.43e-09	9.44e-08
cell motility (GO:0048870)	304	9	0.5	+	17.93	1.43e-09	9.17e-08
regulation of hydrolase activity (GO:0051336)	280	8	0.46	+	17.31	1.74e-08	9.02e-07
defense response (GO:0006952)	395	11	0.65	+	16.87	2.86e-11	3.67e-09
response to external biotic stimulus (GO:0043207)	364	10	0.6	+	16.64	3.03e-10	2.75e-08
response to other organism (GO:0051707)	364	10	0.6	+	16.64	3.03e-10	2.64e-08
response to biotic stimulus (GO:0009607)	365	10	0.6	+	16.6	3.11e-10	2.42e-08
interspecies interaction between organisms (GO:0044419)	376	10	0.62	+	16.11	4.12e-10	3.1e-08
cellular response to organic substance (GO:0071310)	468	12	0.77	+	15.53	7.57e-12	1.27e-09
positive regulation of protein phosphorylation (GO:0001934)	241	6	0.4	+	15.08	2.82e-06	9.31e-05
humoral immune response (GO:0006959)	165	4	0.27	+	14.68	0.000166	0.00378
cellular response to chemical stimulus (GO:0070887)	590	14	0.97	+	14.37	2.38e-13	4.33e-11
response to bacterium (GO:0009617)	213	5	0.35	+	14.22	2.73e-05	0.000744
locomotion (GO:0040011)	384	9	0.63	+	14.2	1.04e-08	5.96e-07
positive regulation of protein modification process (GO:0031401)	261	6	0.43	+	13.92	4.41e-06	0.000144
response to organic substance (GO:0010033)	551	12	0.91	+	13.19	4.82e-11	5.84e-09
positive regulation of catalytic activity (GO:0043085)	323	7	0.53	+	13.13	9.34e-07	3.23e-05
innate immune response (GO:0045087)	232	5	0.38	+	13.05	4.07e-05	0.00106
positive regulation of phosphorylation (GO:0042327)	293	6	0.48	+	12.4	8.43e-06	0.000267
positive regulation of signal transduction (GO:0009967)	294	6	0.49	+	12.36	8.59e-06	0.000264
positive regulation of phosphorus metabolic process (GO:0010562)	300	6	0.5	+	12.11	9.61e-06	0.000291
positive regulation of phosphate metabolic process (GO:0045937)	300	6	0.5	+	12.11	9.61e-06	0.000287
positive regulation of molecular function (GO:0044093)	421	8	0.7	+	11.51	3.7e-07	1.42e-05
positive regulation of cell communication (GO:0010647)	321	6	0.53	+	11.32	1.4e-05	0.000408
positive regulation of signaling (GO:0023056)	321	6	0.53	+	11.32	1.4e-05	0.000402
regulation of protein phosphorylation (GO:0001932)	327	6	0.54	+	11.11	1.55e-05	0.00044
positive regulation of cellular protein metabolic process (GO:0032270)	340	6	0.56	+	10.69	1.93e-05	0.000539
defense response to other organism (GO:0098542)	288	5	0.48	+	10.52	0.000111	0.00263
immune response (GO:0006955)	526	9	0.87	+	10.36	1.46e-07	6.25e-06
cellular homeostasis (GO:0019725)	234	4	0.39	+	10.35	0.00061	0.0129
response to chemical (GO:0042221)	822	14	1.36	+	10.32	1.89e-11	2.58e-09
positive regulation of protein metabolic process (GO:0051247)	366	6	0.6	+	9.93	2.9e-05	0.000781
response to external stimulus (GO:0009605)	611	10	1.01	+	9.91	3.88e-08	1.88e-06
regulation of protein modification process (GO:0031399)	378	6	0.62	+	9.61	3.46e-05	0.000921
regulation of phosphorylation (GO:0042325)	393	6	0.65	+	9.25	4.29e-05	0.0011
movement of cell or subcellular component (GO:0006928)	595	9	0.98	+	9.16	4.06e-07	1.5e-05
immune system process (GO:0002376)	676	10	1.12	+	8.96	9.86e-08	4.39e-06
response to stress (GO:0006950)	967	14	1.6	+	8.77	1.58e-10	1.64e-08
regulation of phosphorus metabolic process (GO:0051174)	419	6	0.69	+	8.67	6.09e-05	0.00151
regulation of phosphate metabolic process (GO:0019220)	419	6	0.69	+	8.67	6.09e-05	0.00149
cell surface receptor signaling pathway (GO:0007166)	1003	14	1.66	+	8.45	2.53e-10	2.4e-08
regulation of intracellular signal transduction (GO:1902531)	441	6	0.73	+	8.24	8.04e-05	0.00193
regulation of catalytic activity (GO:0050790)	646	8	1.07	+	7.5	8.55e-06	0.000267
regulation of cellular protein metabolic process (GO:0032268)	571	7	0.94	+	7.43	3.64e-05	0.000957
positive regulation of response to stimulus (GO:0048584)	504	6	0.83	+	7.21	0.000165	0.0038
regulation of protein metabolic process (GO:0051246)	608	7	1	+	6.97	5.4e-05	0.00137
regulation of molecular function (GO:0065009)	806	9	1.33	+	6.76	4.83e-06	0.000155
G protein-coupled receptor signaling pathway (GO:0007186)	448	5	0.74	+	6.76	0.000822	0.0172
protein phosphorylation (GO:0006468)	541	6	0.89	+	6.72	0.000242	0.00538
positive regulation of macromolecule metabolic process (GO:0010604)	753	8	1.24	+	6.44	2.56e-05	0.000707
positive regulation of nitrogen compound metabolic process (GO:0051173)	707	7	1.17	+	6	0.000137	0.00322
regulation of signal transduction (GO:0009966)	728	7	1.2	+	5.82	0.000164	0.00382
positive regulation of metabolic process (GO:0009893)	841	8	1.39	+	5.76	5.57e-05	0.0014
positive regulation of cellular metabolic process (GO:0031325)	768	7	1.27	+	5.52	0.000228	0.00512
intracellular signal transduction (GO:0035556)	786	7	1.3	+	5.39	0.000262	0.00577
regulation of cell communication (GO:0010646)	813	7	1.34	+	5.22	0.000321	0.00701
regulation of signaling (GO:0023051)	813	7	1.34	+	5.22	0.000321	0.00694
phosphorylation (GO:0016310)	704	6	1.16	+	5.16	0.00096	0.02
signal transduction (GO:0007165)	2062	15	3.4	+	4.41	3.04e-07	1.19e-05
regulation of response to stimulus (GO:0048583)	1004	7	1.66	+	4.22	0.00112	0.0224
signaling (GO:0023052)	2218	15	3.66	+	4.1	7.81e-07	2.79e-05
cellular response to stimulus (GO:0051716)	2522	17	4.16	+	4.08	9.49e-08	4.4e-06
cell communication (GO:0007154)	2230	15	3.68	+	4.07	8.37e-07	2.95e-05
positive regulation of biological process (GO:0048518)	1455	9	2.4	+	3.75	0.00046	0.00985
positive regulation of cellular process (GO:0048522)	1295	8	2.14	+	3.74	0.00103	0.0208
response to stimulus (GO:0050896)	3027	17	5	+	3.4	1.34e-06	4.56e-05
localization (GO:0051179)	2410	13	3.98	+	3.27	6.65e-05	0.00161
biological regulation (GO:0065007)	5797	22	9.57	+	2.3	1.02e-05	0.000301
regulation of cellular process (GO:0050794)	5092	17	8.41	+	2.02	0.00206	0.0408
cellular process (GO:0009987)	9951	26	16.43	+	1.58	0.000973	0.0198
