# Supplementary material for: Activation of NLRP3 Inflammasome by Virus-Like Particles of Human Polyomaviruses in Macrophages
Source: Front Immunol. 2022 Mar 9;13:831815. doi: 10.3389/fimmu.2022.831815 (PMC8959312; doi:10.3389/fimmu.2022.831815)
Supplement: Supplementary file 3 [file Table_3.xlsx]

## Sheet: Sheet1
S3 Table. Data underlying Fig. 9E. Values correspond to log2[(Eij + 1)/(Ei(median) +1)], where Ei is average expression of gene i in population j (in CP10K), and Ei(median) is the median across populations (i.e. across columns).
index	IR	AII	HA	AI	Dead	Unnamed	SS	MA	PA
NEAT1	0	0.164863	-0.268212	-0.605909	1.09551	0.760181	0.0203523	-0.12373	-0.616891
MTRNR2L12	-0.276869	0.253791	-0.0608918	-0.0795878	1.91511	-0.22402	0.441055	0.196574	0
MALAT1	0	-0.151972	-0.899275	-0.304742	1.57246	0.675171	0.152034	0.221255	-0.282828
MT-CO3	0	0.187013	-0.588152	-0.369879	1.79569	0.471345	-0.0837547	0.403845	-0.336656
MT-ND3	0.0600144	0.135126	-0.503393	-0.49514	1.66828	0.292363	-0.389527	0	-0.662225
MT-CYB	0	0.354617	-0.403006	-0.312978	1.74652	0.579659	-0.000233743	0.298152	-0.420078
MT-ND2	0	0.149552	-0.523581	-0.43321	1.78505	0.32185	-0.157625	0.0894477	-0.563592
MT-ND4	-0.0383116	0.290103	-0.4412	-0.369508	1.71551	0.295075	0	0.147187	-0.519524
MT-ND1	0	0.280045	-0.499677	-0.429051	1.82379	0.337171	-0.0783416	0.239156	-0.511469
MT-CO2	0	0.249054	-0.567814	-0.469832	1.62067	0.208857	-0.17113	0.125121	-0.592036
MTRNR2L10	0	0.11084	-0.307913	-0.109092	1.04863	0.117186	-0.0986409	0.00248524	-0.223845
MT-ATP6	-0.027828	0.424954	-0.34891	-0.0604724	1.96037	0.627327	0	0.237574	-0.457485
MT-ATP8	-0.15666	0.124296	-0.332665	0	1.19288	0.257559	-0.086537	0.0734143	-0.213625
MTRNR2L8	-0.226301	0.121843	-0.291324	-0.138338	1.69093	0.0598578	0	0.0642828	-0.372355
MT-ND6	-0.277223	0	-0.508296	-0.228381	1.34747	0.0794293	0.00829046	0.0816936	-0.344598
POLR2J3	-0.258841	0.0346292	-0.250324	-0.30775	0.910302	0	0.0401006	0.0692087	-0.208615
MT-ND4L	-0.426304	0	-0.757152	-0.7721	1.48213	0.190855	0.0321983	0.144623	-0.611971
MT-ND5	-0.364005	0	-0.595156	-0.527333	1.46192	0.0111569	0.110878	0.026095	-0.497243
MT-CO1	-0.266097	0	-0.578456	-0.676273	1.49144	0.100903	0.222356	0.126829	-0.390317
OGFRL1	0.0744043	0.667017	0.45909	0	-0.264712	-0.0586858	0.375838	-0.17272	-0.457868
FTH1	0.0919312	0.678091	0.532037	0.160987	-0.664509	-0.152734	0	-0.63779	-0.856959
BEST1	-0.0626586	0.669502	0.484454	0.122843	-0.492916	0	0.104542	-0.474937	-0.664722
POU2F2	-0.0819833	0.63933	0.326809	0	0.490933	-0.0516862	0.383485	-0.405909	-0.515618
USP53	-0.221059	0.426666	0.182005	-0.114319	0.333359	0	0.105127	-0.44453	-0.418958
SCG5	-0.0697963	0.647722	0.525269	0	-0.229362	0.0452194	0.893641	-0.590555	-0.187646
MTSS1	-0.225799	0.595637	0.668173	0	0.131739	-0.0245355	0.933004	-0.419515	-0.148071
SNX9	-0.241577	0.487457	0.612469	0	-0.124928	0.0454094	0.23965	-0.387999	-0.356945
NRG1	-0.285496	0.608952	0.641348	0	0.388979	-0.460204	0.358704	-0.762809	-0.512949
STC1	-0.208297	1.0943	1.35145	0.18096	0	-0.436898	0.520251	-0.799578	-0.525613
ATP2B1	-0.352758	0.788687	0.743911	0	0.0514053	-0.680658	0.703782	-0.76037	-0.437646
RGS16	0.107985	-0.352603	0	0.413791	0.189462	-0.182082	-1.33769	-0.422701	0.0346049
EBI3	0.178065	0.0114936	0	0.361238	0.0992189	-0.418956	-1.00745	-0.510195	-0.606723
SERPINE2	0.316974	0.111572	0.438362	0.400955	0	-0.363105	-1.27591	-0.667048	-0.622223
KYNU	0.358179	0	0.547799	0.417618	0.0370537	-0.34182	-0.773989	-0.553496	-0.471074
MT2A	0.320127	0.120331	1.26435	0	-0.356992	0.580501	-1.17484	-0.642218	-0.773563
IL1RN	0.144046	0.0503527	0.573797	0	-0.24142	0.616114	-0.16697	-0.764878	-0.391841
IL1B	0	0.292647	2.02942	1.14549	0.278549	-0.60227	-0.705701	-1.32084	-0.0913666
MMP1	0.0485429	0	1.34977	0.366353	0.128542	-0.636411	-0.573552	-1.11027	-0.0503633
SOD2	0.386836	0.338114	1.42256	0.540236	0	-0.541864	-1.84535	-1.26066	-1.52237
NFKBIA	0.292846	0.119238	0.885278	0.447858	0	-0.149078	-0.9803	-0.703047	-0.511043
CCL4L2	0.724467	0.420683	2.43893	0.523641	0	-0.356612	-1.52015	-1.01811	-1.23875
CCL4	0.793465	0.444295	2.03692	0.598686	0	-0.429673	-1.53354	-0.996943	-1.29734
CCL20	0	0.217121	2.23949	0.684233	0.00267615	-0.623488	-1.46615	-1.47422	-1.05784
CXCL8	0.0835785	0.919555	2.70715	0.89129	0	-0.770956	-2.0116	-1.75093	-1.92414
CCL3L1	0.468718	1.09636	2.89829	0.77276	0	-0.630666	-1.85534	-1.77074	-1.93103
CCL3	0.394383	0.947353	2.75493	0.814273	0	-0.595845	-1.80912	-1.65799	-1.68845
MMP10	-0.0634789	0.107085	1.18638	0.188642	0.338311	0	-0.268014	-0.253936	-0.257151
NAMPT	0	0.228903	1.37573	0.193982	0.0398282	-0.506095	-0.403953	-0.704114	-0.55773
CXCL2	0	0.467469	1.86338	0.541313	0.232032	-0.0417424	-0.32465	-0.258683	-0.303979
CXCL1	0.196021	0.397331	2.06967	0.523045	0	-0.404636	-0.781539	-0.621976	-0.707546
CXCL3	0	0.46222	2.45574	0.476702	0.0988509	-0.583173	-1.10442	-0.994348	-1.09824
AC243829.4	0	0.352273	1.33308	0.253857	0.116563	-0.173505	-0.49008	-0.439943	-0.463266
SLC7A11	0	0.576955	0.616867	0.0461936	0.322337	-0.198818	-0.210578	-0.30782	-0.439344
CD82	-0.0115322	0.423987	0.264801	0	0.155298	0.0223338	-0.26534	-0.245604	-0.442737
CSTB	0.189452	0.571891	1.30975	0.246589	-0.332981	-0.0188663	0	-0.81029	-0.39762
SAT1	0.335949	0.474886	0.997777	-0.0680856	0.0528045	0	-0.464201	-0.94245	-0.928204
MMP8	0.00834415	0.9355	0.943818	0.180541	-0.108939	-0.171442	0	-0.931124	-0.711312
SLC39A14	-0.0128666	0.50512	0.532525	0.10723	0	0.158383	-0.140654	-0.410781	-0.442813
MMP9	0	-0.237412	0.453946	0.192977	0.914436	-0.168423	-0.396092	-0.873334	0.18322
S100A11	0.116512	-0.279813	0.816825	0.389368	-0.354769	0.084132	-0.61068	-1.04087	0
TIMP1	-0.0832717	-0.15491	1.37357	0.48235	0	0.508193	-0.191693	-0.872945	0.602283
VIM	0.0652403	-0.220136	0.377622	0.565361	0	-0.181317	-0.216282	-0.477031	0.233134
B2M	0.380848	-0.564241	0.438152	0.264884	-0.428704	0	-0.744518	-0.826572	0.415672
PRDX1	0.129191	-0.484873	0.373653	0.472897	0	-0.127876	-0.953978	-0.660391	0.219527
UBC	0	-0.618371	0.172608	0.248696	0.0115042	-0.217237	-0.827935	-0.681657	0.201192
AC078850.1	0.15109	0.249003	0	-0.0174908	-0.32426	0.269985	0.708692	-0.474509	-0.0578374
FTL	-0.125432	0.556551	0.536191	0	-0.719324	0.0242669	1.04279	-0.449363	-0.0785665
RAB31	0	0.425075	0.102717	-0.0560374	-0.4082	-0.135395	0.945518	-0.0848418	0.0088637
FN1	-0.562189	0.106813	0	-0.273775	0.393307	-0.165487	0.84126	-0.416162	0.05503
ARHGAP18	-0.0154437	0.055553	-0.198225	-0.0177633	-0.0977607	0	1.23549	0.361949	0.620568
PPFIBP1	-0.197692	0	-0.324332	-0.208767	-0.282077	0.164436	1.01213	0.040938	0.193529
LIMS1	-0.158169	0	-0.374925	-0.166456	-0.0955819	0.313254	0.785878	0.145139	0.172207
TMEM158	-0.341519	-0.00286412	0.339527	0	-0.220999	-0.264086	1.21474	0.15059	0.580983
FAM3C	-0.104989	0.17116	0.199813	-0.00541488	-0.264094	-0.0283477	0.974603	0	0.331246
AP1S2	-0.185504	0.12379	0.138574	0	-0.47476	-0.0795665	0.737628	-0.170952	0.239907
TPM4	-0.10251	0.216635	-0.0223296	-0.0266275	-0.089577	0	0.980937	0.0707692	0.240847
MAP4K4	-0.190778	0.17124	-0.0668627	-0.0769813	0	-0.00251615	0.769687	0.0839982	0.139197
TGM2	-0.345652	0	0.0506297	-0.218341	-0.167725	0.0565628	1.06888	-0.363143	0.0446301
OXR1	-0.288092	0.0706487	0.035257	-0.0788484	-0.0480947	0	0.895232	-0.100391	0.239812
GNLY	-0.105028	-0.0199366	0.0104299	0.0299693	0	-0.313719	0.995082	-0.192614	0.485424
RESF1	-0.120502	0.0643657	0.0336893	-0.166867	0	-0.277879	0.665281	-0.122169	0.0553028
ASPH	-0.111219	0.148124	0	-0.106839	0.0109779	-0.33608	1.10196	-0.00391956	0.313782
TMTC1	-0.00255018	0.338015	0	-0.0079922	-0.00140544	-0.207517	1.05686	0.0725024	0.235536
FCER1G	0.247115	-0.243191	0.076134	0.139308	-0.440165	-0.231021	-0.0607644	0	0.679078
MYL6	0.0398107	-0.406345	0	0.226003	-0.34279	0.311593	-0.107235	-0.197836	0.729281
CALM2	0	-0.41723	0.351896	0.265802	-0.115539	0.239282	-0.117563	-0.234125	0.743242
DAD1	0	-0.583548	0.0620448	0.251317	-0.289109	0.134258	-0.498919	-0.380116	0.610616
PINLYP	0.277356	-0.632847	0	0.536014	0.228496	-0.0375957	-0.436413	-0.478707	1.14325
ANXA1	0.168876	-0.40327	0	0.083515	-0.159466	-0.116174	0.0499358	-0.185152	0.716493
PPIB	0.0972709	-0.347744	0.0136709	0.204119	0	-0.0461461	-0.0119954	-0.0949865	0.738319
ACTB	-0.277585	-0.53124	-0.28191	0.185321	-0.349334	0.23349	0.334307	0	0.915183
IFI30	0.084387	-0.400534	0	0.166169	-0.0546103	-0.0652178	0.56909	-0.177394	0.73591
S100A4	0.102107	-0.742905	-0.99816	0.179769	-0.269365	0.400788	-0.434103	0	0.982422
APOC2	0.348627	-0.485847	-0.701614	0.127256	-0.395903	0.363273	-0.211821	0	0.669967
ITM2B	0.127905	-0.552103	-0.351758	-0.0304955	-0.219896	0.40479	0	0.0252329	0.755422
SDC2	-0.0379905	-0.560301	-0.623339	0.197567	0	0.402547	0.0456504	-0.050677	0.792701
CTSC	0.257281	-0.569879	-0.498765	0.133939	0	-0.342469	-0.266856	0.0932743	1.0603
TREM2	0.122234	-0.475923	-0.648298	0.0351375	0	-0.0351219	-0.0269831	0.200803	1.00159
CAPG	0	-0.328192	-0.36476	0.00418308	-0.191549	-0.152909	0.118223	0.0483891	0.697623
HSP90B1	-0.210244	-0.521561	-0.374033	-0.11307	0.126544	0	0.346977	0.0388825	0.682934
SPP1	-0.0359156	-1.00413	-0.432472	0.286059	0.41075	0	-0.0148986	0.19521	1.85549
PDIA3	-0.0516419	-0.44506	-0.159098	0.0380218	0.420948	0	0.135381	-0.130899	0.762657
NRGN	-0.0763202	-0.423181	-1.01211	0.0698949	0	0.927639	-0.0503636	0.714603	0.387951
AL713998.1	0	-0.383499	-0.771659	-0.165707	0.17717	0.664467	-0.272614	0.484288	0.075314
MAP3K7CL	0	-0.546279	-0.715787	-0.431711	-0.515344	0.747303	0.192388	0.503834	0.223761
BEX3	0	-0.307246	-0.364325	-0.0618601	-0.35059	0.82464	0.0179352	0.0417721	0.275163
MRPS6	0	-0.223919	0.189038	0.0895248	-0.152497	0.717752	-0.199041	-0.489592	0.0813594
CHI3L1	-0.178391	-0.462513	-0.468467	0.0108584	0.114513	0.952841	0	-0.41662	0.417596
CD52	0.292186	-0.769368	-1.05086	0	-0.189458	1.33152	-0.896873	0.158416	0.428317
GDF15	0	-0.702653	-0.769468	0.149101	0.237107	0.827371	-0.839428	-0.519524	0.36769
TSC22D1	0.306644	-0.181601	-0.103793	0.370138	-0.00248764	1.26484	-0.289628	0	0.409483
COX5B	0.0908519	-0.575247	-0.27716	0.243506	0	0.942968	-0.39655	-0.176767	0.565324
EID1	0.177443	-0.26898	-0.145133	0.460781	0	1.06046	-0.311717	-0.0492128	0.602657
RGCC	0.339925	0	-0.353795	0.0571745	-0.490797	1.06573	0.00358396	-0.401398	-0.225365
GAL	0.10685	-0.141908	0	0.0916689	-0.134897	0.887564	-0.0926213	-0.162905	0.0401101
LINC02244	0.292724	0.0512232	-0.114889	0.0497759	-0.0374428	1.25312	-0.182551	0	-0.0990176
CTSB	0.206573	0.0214296	-0.230498	0	0.0361381	0.989385	-0.0523891	-0.276694	-0.208508
LMO4	0.299787	-0.0732233	-0.624152	0.0755173	-0.0994483	1.31257	-0.0225277	0.170018	0
DPYSL2	0.236082	-0.0620128	-0.557735	0.0524095	0	0.776087	-0.457487	0.24052	-0.125979
LPL	0.223321	-0.236291	-0.520809	0.0908892	0.251508	0.964993	-0.399026	0	-0.174986
GPC4	0.17259	-0.177541	-0.1674	-0.0349078	0.0782109	0.758205	-0.269465	0	0.0275453
IFI6	1.51911	-0.31322	0	0.222973	-0.292442	0.485055	-0.631365	-0.389923	0.251563
RNF213	1.04503	0.0342645	-0.187853	-0.144052	0.270788	0.0840226	-0.0494547	0	-0.153131
LY6E	1.09279	-0.0709622	-0.244174	0	-0.176271	0.088105	-0.0688567	0.0243357	0.0181418
SAMD9	1.09032	0.0214904	-0.11608	0	-0.0555944	0.165265	-0.0686806	0.053709	-0.0127208
IFITM3	1.82915	-0.0322991	-0.0927643	0.213071	0.0494456	0.108949	-0.264172	-0.110873	0
ISG20	1.02568	-0.0151114	-0.0568957	0.0931138	-0.0251231	0	-0.111085	0.0328979	0.0399299
EIF2AK2	1.09327	0.121449	0	-0.00713736	-0.0417669	0.114871	-0.0072498	0.0517619	-0.0440414
CXCL10	3.67813	0.0335376	-0.0562044	0.116729	0.0807544	0	-0.130975	-0.0421728	-0.0650885
TNFSF13B	1.07919	0.0167824	-0.00688988	0.0110283	0	0.021105	-0.00562127	-0.000965404	-0.0130152
CXCL11	1.14109	0.00107982	0.000754291	0	0.00364606	-0.00901316	-0.0143263	-0.0097369	-0.0106939
IFIT2	1.29401	0.00201578	0	-0.00891936	0.00849137	0.0109972	-0.0216029	-0.00403631	-0.0188836
IFI44L	1.27021	0.00871721	-0.00793245	0	0.0153104	0.00950933	-0.0124467	-0.000460213	-0.00134088
SP110	1.0945	-0.0187426	-0.0451944	0.00633875	0.0638662	0.0713057	-0.118796	-0.0147418	0
EPSTI1	1.16271	0.00665429	-0.0194623	0.0348201	0	0.0598415	-0.154072	-0.121547	-0.120166
SAMD9L	1.24587	0	-0.00610685	0.00627642	-0.0170315	0.096856	-0.0700244	0.00212809	-0.0498758
IFIT3	1.55696	0.00685508	0.0067368	0	-0.00910307	0.0930758	-0.172095	-0.0548555	-0.110084
IFIT1	1.75046	-0.0304058	0	0.0389674	0.0422504	0.0576656	-0.134546	-0.0878061	-0.115505
IFI44	1.3829	0.00186927	-0.00262452	0.0211449	0	0.0489157	-0.101524	-0.0291671	-0.041974
ISG15	2.59261	0	0.0626468	0.175743	-0.107177	0.325581	-0.56636	-0.32112	-0.280324
PLSCR1	1.02431	-0.0592823	0.0146968	0.0510041	-0.182502	0.0266589	-0.229233	-0.126874	0
GAS5	0.410634	-0.0652666	-0.645205	0	-0.189028	0.0165924	-0.366591	0.824783	0.0404852
SNHG32	0.319576	-0.0622613	-0.509158	0	-0.217031	0.162262	-0.19409	0.58984	0.0840274
RPL37A	0.363591	-0.000978225	-0.580517	0	-0.536091	0.178231	-0.241777	0.646787	0.131848
RPL10	0.119263	0	-0.361766	0.0132191	-0.552599	-0.00552484	-0.107335	0.479512	0.13139
RPS23	0.339333	0.178976	-0.336587	0.0640691	-0.547812	-0.27105	-0.147736	0.564042	0
RPL36A	0.322971	0.157415	-0.370067	0.00440925	-0.526425	-0.377834	-0.130704	0.502722	0
RPS8	0.155547	0.0485033	-0.461144	0	-0.648344	-0.266569	-0.0526207	0.484253	0.0246389
RPL7	0.173409	0.10505	-0.398644	0.0226408	-0.550831	-0.199304	-0.145158	0.499321	0
RPL34	0.248928	0.22818	-0.36663	0.0299512	-0.539685	-0.150676	-0.0277779	0.544556	0
EEF1B2	0	0.0800773	-0.401076	0.00614405	-0.691092	-0.501445	-0.0448384	0.454933	0.017371
RPS18	0.18674	0.239737	-0.364397	-0.0457432	-0.732334	-0.313487	0.108965	0.52445	0
RPS12	0.270888	0.349113	-0.371602	0	-0.708478	-0.335992	0.194882	0.549571	-0.0307556
TMSB4X	0.385374	-0.293417	-1.23607	0	-0.651255	-0.42556	0.206359	0.900018	0.506653
RPS2	0.0335578	-0.0827734	-0.504868	0	-0.553541	-0.35292	0.173848	0.470899	0.238507
CENPF	0	-0.199447	-0.289986	-0.0179552	0.109296	0.0464724	-0.162378	0.510392	0.256825
ALOX5AP	0.0997619	-0.329525	-0.536999	0	-0.143025	-0.433046	0.285966	0.831333	1.18172
ITM2C	0	-0.227111	-0.349337	-0.00682724	0.0214165	-0.194529	0.323585	0.631837	0.700293
